# Supplementary material for: Thrombosis and thrombocytopenia after vaccination against and infection with SARS-CoV-2 in Catalonia, Spain
Source: Nat Commun. 2022 Nov 23;13:7169. doi: 10.1038/s41467-022-34669-9 (PMC9684434; doi:10.1038/s41467-022-34669-9)
Supplement: Supplementary file 3 — Source Data [file 41467_2022_34669_MOESM3_ESM.xlsx]

## Sheet: Figure 3
outcome	cohort	Observed events	Expected events	Standardised incidence ratio (95% CI)
Deep vein thrombosis	ChAdOx1 first-dose	39	43.9	0.89 (0.65 to 1.22)
Deep vein thrombosis	BNT162b2 first-dose	182	176.4	1.03 (0.89 to 1.19)
Deep vein thrombosis	BNT162b2 second-dose	130	162.6	0.80 (0.67 to 0.95)
Deep vein thrombosis	COVID-19 case	199	42.5	4.68 (4.07 to 5.38)
Pulmonary embolism	ChAdOx1 first-dose	24	30.7	0.78 (0.52 to 1.16)
Pulmonary embolism	BNT162b2 first-dose	154	123.2	1.25 (1.07 to 1.46)
Pulmonary embolism	BNT162b2 second-dose	116	115.8	1.00 (0.84 to 1.20)
Pulmonary embolism	COVID-19 case	500	28	17.86 (16.37 to 19.50)
Splanchnic vein thrombosis	ChAdOx1 first-dose	8	7.3	1.09 (0.54 to 2.18)
Splanchnic vein thrombosis	BNT162b2 first-dose	14	18.4	0.76 (0.45 to 1.29)
Splanchnic vein thrombosis	BNT162b2 second-dose	9	16.7	0.54 (0.28 to 1.04)
Splanchnic vein thrombosis	COVID-19 case	13	4.9	2.64 (1.53 to 4.55)
Venous thromboembolism (deep vein thrombosis or pulmonary embolism)	ChAdOx1 first-dose	60	65.5	0.92 (0.71 to 1.18)
Venous thromboembolism (deep vein thrombosis or pulmonary embolism)	BNT162b2 first-dose	313	264.6	1.18 (1.06 to 1.32)
Venous thromboembolism (deep vein thrombosis or pulmonary embolism)	BNT162b2 second-dose	227	246.1	0.92 (0.81 to 1.05)
Venous thromboembolism (deep vein thrombosis or pulmonary embolism)	COVID-19 case	630	61.8	10.19 (9.43 to 11.02)
Myocardial infarction	ChAdOx1 first-dose	72	76.1	0.95 (0.75 to 1.19)
Myocardial infarction	BNT162b2 first-dose	280	267.3	1.05 (0.93 to 1.18)
Myocardial infarction	BNT162b2 second-dose	272	247.3	1.10 (0.98 to 1.24)
Myocardial infarction	COVID-19 case	118	63.7	1.85 (1.55 to 2.22)
Ischemic stroke	ChAdOx1 first-dose	106	95.6	1.11 (0.92 to 1.34)
Ischemic stroke	BNT162b2 first-dose	521	530.5	0.98 (0.90 to 1.07)
Ischemic stroke	BNT162b2 second-dose	515	510.9	1.01 (0.92 to 1.10)
Ischemic stroke	COVID-19 case	577	106.5	5.42 (5.00 to 5.88)
Arterial thromboembolism (myocardial infarction or ischemic stroke)	ChAdOx1 first-dose	178	168.2	1.06 (0.91 to 1.23)
Arterial thromboembolism (myocardial infarction or ischemic stroke)	BNT162b2 first-dose	793	780.7	1.02 (0.95 to 1.09)
Arterial thromboembolism (myocardial infarction or ischemic stroke)	BNT162b2 second-dose	774	741.9	1.04 (0.97 to 1.12)
Arterial thromboembolism (myocardial infarction or ischemic stroke)	COVID-19 case	683	165.4	4.13 (3.83 to 4.45)
Immune thrombocytopenia	ChAdOx1 first-dose	12	24.9	0.48 (0.27 to 0.85)
Immune thrombocytopenia	BNT162b2 first-dose	97	94.3	1.03 (0.84 to 1.26)
Immune thrombocytopenia	BNT162b2 second-dose	61	89	0.69 (0.53 to 0.88)
Immune thrombocytopenia	COVID-19 case	292	22	13.29 (11.85 to 14.91)
Thrombocytopenia	ChAdOx1 first-dose	754	588.5	1.28 (1.19 to 1.38)
Thrombocytopenia	BNT162b2 first-dose	3,186	2,145.40	1.49 (1.43 to 1.54)
Thrombocytopenia	BNT162b2 second-dose	2,749	1,963.20	1.40 (1.35 to 1.45)
Thrombocytopenia	COVID-19 case	2,476	539.9	4.59 (4.41 to 4.77)
Deep vein thrombosis with thrombocytopenia	BNT162b2 first-dose	12	12.8	0.94 (0.53 to 1.65)
Deep vein thrombosis with thrombocytopenia	BNT162b2 second-dose	7	12	0.58 (0.28 to 1.22)
Deep vein thrombosis with thrombocytopenia	COVID-19 case	25	3	8.32 (5.62 to 12.32)
Pulmonary embolism with thrombocytopenia	BNT162b2 first-dose	21	12.4	1.70 (1.11 to 2.61)
Pulmonary embolism with thrombocytopenia	BNT162b2 second-dose	15	11.7	1.29 (0.78 to 2.13)
Pulmonary embolism with thrombocytopenia	COVID-19 case	61	2.9	21.37 (16.63 to 27.46)
Venous thromboembolism (deep vein thrombosis or pulmonary embolism) with thrombocytopenia	ChAdOx1 first-dose	8	6.3	1.28 (0.64 to 2.56)
Venous thromboembolism (deep vein thrombosis or pulmonary embolism) with thrombocytopenia	BNT162b2 first-dose	27	21.7	1.24 (0.85 to 1.82)
Venous thromboembolism (deep vein thrombosis or pulmonary embolism) with thrombocytopenia	BNT162b2 second-dose	20	20.4	0.98 (0.63 to 1.52)
Venous thromboembolism (deep vein thrombosis or pulmonary embolism) with thrombocytopenia	COVID-19 case	78	5	15.48 (12.40 to 19.32)
Arterial thromboembolism (myocardial infarction or ischemic stroke) with thrombocytopenia	ChAdOx1 first-dose	9	11.7	0.77 (0.40 to 1.48)
Arterial thromboembolism (myocardial infarction or ischemic stroke) with thrombocytopenia	BNT162b2 first-dose	53	62	0.86 (0.65 to 1.12)
Arterial thromboembolism (myocardial infarction or ischemic stroke) with thrombocytopenia	BNT162b2 second-dose	59	59.8	0.99 (0.76 to 1.27)
Arterial thromboembolism (myocardial infarction or ischemic stroke) with thrombocytopenia	COVID-19 case	58	12.6	4.62 (3.57 to 5.98)

## Sheet: Figure 4
outcome.name	pop	age_gr3	ir_100000	ir_100000_lower	ir_100000_upper
Deep vein thrombosis - narrow	BNT162b2 first-dose	40-49	58.7521	31.283	100.468
Deep vein thrombosis - narrow	BNT162b2 first-dose	50-59	78.3911	48.5254	119.829
Deep vein thrombosis - narrow	BNT162b2 first-dose	60-69	212.96	91.9409	419.616
Deep vein thrombosis - narrow	BNT162b2 first-dose	70-79	243.837	184.192	316.643
Deep vein thrombosis - narrow	BNT162b2 first-dose	>=80	461.144	367.299	571.658
Ischemic stroke	BNT162b2 first-dose	40-49	40.6729	18.5983	77.2099
Ischemic stroke	BNT162b2 first-dose	50-59	183.06	135.429	242.015
Ischemic stroke	BNT162b2 first-dose	60-69	748.467	497.351	1081.74
Ischemic stroke	BNT162b2 first-dose	70-79	743.658	636.069	864.234
Ischemic stroke	BNT162b2 first-dose	>=80	1476.14	1303.11	1665.75
Myocardial infarction or ischemic stroke	BNT162b2 first-dose	40-49	85.9208	51.7299	134.176
Myocardial infarction or ischemic stroke	BNT162b2 first-dose	50-59	467.881	389.46	557.459
Myocardial infarction or ischemic stroke	BNT162b2 first-dose	60-69	965.334	676.108	1336.43
Myocardial infarction or ischemic stroke	BNT162b2 first-dose	70-79	1110.76	978.097	1256.4
Myocardial infarction or ischemic stroke	BNT162b2 first-dose	>=80	2018.53	1814.83	2238.84
Myocardial infarction	BNT162b2 first-dose	40-49	45.2	21.6752	83.1244
Myocardial infarction	BNT162b2 first-dose	50-59	283.985	223.748	355.45
Myocardial infarction	BNT162b2 first-dose	60-69	292.974	146.252	524.212
Myocardial infarction	BNT162b2 first-dose	70-79	370.473	295.921	458.096
Myocardial infarction	BNT162b2 first-dose	>=80	544.682	442.199	663.793
Pulmonary embolism	BNT162b2 first-dose	40-49	36.1486	15.6064	71.2271
Pulmonary embolism	BNT162b2 first-dose	50-59	59.713	34.1311	96.9702
Pulmonary embolism	BNT162b2 first-dose	70-79	226.339	169.041	296.813
Pulmonary embolism	BNT162b2 first-dose	>=80	410.977	322.706	515.944
Thrombocytopenia	BNT162b2 first-dose	20-29	868.994	523.191	1357.04
Thrombocytopenia	BNT162b2 first-dose	30-39	758.064	524.981	1059.32
Thrombocytopenia	BNT162b2 first-dose	40-49	642.227	540.599	757.408
Thrombocytopenia	BNT162b2 first-dose	50-59	1439.57	1298.45	1591.85
Thrombocytopenia	BNT162b2 first-dose	60-69	3226.29	2665.94	3869.63
Thrombocytopenia	BNT162b2 first-dose	70-79	5493.69	5185.69	5815.19
Thrombocytopenia	BNT162b2 first-dose	>=80	7976.68	7550.21	8420.97
Venous thromboembolism - narrow	BNT162b2 first-dose	40-49	90.4085	55.2239	139.629
Venous thromboembolism - narrow	BNT162b2 first-dose	50-59	130.708	91.0431	181.783
Venous thromboembolism - narrow	BNT162b2 first-dose	60-69	319.993	165.345	558.963
Venous thromboembolism - narrow	BNT162b2 first-dose	70-79	436.166	354.882	530.494
Venous thromboembolism - narrow	BNT162b2 first-dose	>=80	807.877	681.736	950.591
Deep vein thrombosis - narrow	BNT162b2 second-dose	50-59	63.0532	35.2904	103.997
Deep vein thrombosis - narrow	BNT162b2 second-dose	70-79	184.527	132.991	249.427
Deep vein thrombosis - narrow	BNT162b2 second-dose	>=80	387.597	301.573	490.528
Ischemic stroke	BNT162b2 second-dose	50-59	147.231	102.552	204.763
Ischemic stroke	BNT162b2 second-dose	60-69	600.197	371.532	917.465
Ischemic stroke	BNT162b2 second-dose	70-79	882.668	764.571	1013.84
Ischemic stroke	BNT162b2 second-dose	>=80	1457.71	1284.92	1647.26
Myocardial infarction or ischemic stroke	BNT162b2 second-dose	50-59	311.881	244.894	391.538
Myocardial infarction or ischemic stroke	BNT162b2 second-dose	60-69	802.707	533.393	1160.14
Myocardial infarction or ischemic stroke	BNT162b2 second-dose	70-79	1381.94	1232.83	1544.11
Myocardial infarction or ischemic stroke	BNT162b2 second-dose	>=80	2034.13	1828.57	2256.47
Myocardial infarction	BNT162b2 second-dose	50-59	172.528	123.809	234.054
Myocardial infarction	BNT162b2 second-dose	60-69	227.891	98.387	449.035
Myocardial infarction	BNT162b2 second-dose	70-79	505.737	417.538	607.06
Myocardial infarction	BNT162b2 second-dose	>=80	601.302	492.781	726.611
Pulmonary embolism	BNT162b2 second-dose	50-59	50.4294	26.0576	88.09
Pulmonary embolism	BNT162b2 second-dose	60-69	170.776	62.6717	371.707
Pulmonary embolism	BNT162b2 second-dose	70-79	158.091	110.725	218.864
Pulmonary embolism	BNT162b2 second-dose	>=80	342.496	261.982	439.95
Thrombocytopenia	BNT162b2 second-dose	20-29	574.291	286.684	1027.56
Thrombocytopenia	BNT162b2 second-dose	30-39	1316.98	875.126	1903.41
Thrombocytopenia	BNT162b2 second-dose	40-49	561.68	391.231	781.161
Thrombocytopenia	BNT162b2 second-dose	50-59	921.213	802.449	1052.6
Thrombocytopenia	BNT162b2 second-dose	60-69	3210.2	2633.39	3875.81
Thrombocytopenia	BNT162b2 second-dose	70-79	4957.7	4663.84	5265.22
Thrombocytopenia	BNT162b2 second-dose	>=80	7966.53	7537.68	8413.43
Venous thromboembolism - narrow	BNT162b2 second-dose	50-59	109.333	71.4198	160.198
Venous thromboembolism - narrow	BNT162b2 second-dose	60-69	256.632	117.348	487.167
Venous thromboembolism - narrow	BNT162b2 second-dose	70-79	312.438	244.017	394.098
Venous thromboembolism - narrow	BNT162b2 second-dose	>=80	670.282	555.273	802.093
Deep vein thrombosis - narrow	ChAdOx1 first-dose	60-69	130.501	89.2627	184.229
Ischemic stroke	ChAdOx1 first-dose	60-69	396.29	321.365	483.44
Myocardial infarction or ischemic stroke	ChAdOx1 first-dose	40-49	181.974	59.0865	424.667
Myocardial infarction or ischemic stroke	ChAdOx1 first-dose	50-59	276.033	126.22	523.996
Myocardial infarction or ischemic stroke	ChAdOx1 first-dose	60-69	667.707	569.136	778.444
Myocardial infarction	ChAdOx1 first-dose	50-59	153.216	49.7488	357.555
Myocardial infarction	ChAdOx1 first-dose	60-69	269.535	208.458	342.914
Pulmonary embolism	ChAdOx1 first-dose	60-69	85.6148	52.9969	130.871
Thrombocytopenia	ChAdOx1 first-dose	20-29	420.566	154.34	915.394
Thrombocytopenia	ChAdOx1 first-dose	30-39	773.14	432.721	1275.18
Thrombocytopenia	ChAdOx1 first-dose	40-49	879.045	563.22	1307.95
Thrombocytopenia	ChAdOx1 first-dose	50-59	1398.26	1019.9	1870.99
Thrombocytopenia	ChAdOx1 first-dose	60-69	2785.75	2577.87	3005.94
Venous thromboembolism - narrow	ChAdOx1 first-dose	60-69	204.038	151.441	268.998
Deep vein thrombosis - narrow	COVID19 PCR positive test	30-39	88.8646	32.6117	193.421
Deep vein thrombosis - narrow	COVID19 PCR positive test	40-49	169.011	94.5942	278.758
Deep vein thrombosis - narrow	COVID19 PCR positive test	50-59	498.763	351.175	687.478
Deep vein thrombosis - narrow	COVID19 PCR positive test	60-69	892.635	637.712	1215.52
Deep vein thrombosis - narrow	COVID19 PCR positive test	70-79	1695.52	1270.06	2217.78
Deep vein thrombosis - narrow	COVID19 PCR positive test	>=80	1400.46	1017.58	1880.05
Ischemic stroke	COVID19 PCR positive test	20-29	78.0336	25.3373	182.104
Ischemic stroke	COVID19 PCR positive test	30-39	103.663	41.678	213.586
Ischemic stroke	COVID19 PCR positive test	40-49	360.648	246.683	509.127
Ischemic stroke	COVID19 PCR positive test	50-59	850.596	653.621	1088.28
Ischemic stroke	COVID19 PCR positive test	60-69	2450.13	2011.81	2955.58
Ischemic stroke	COVID19 PCR positive test	70-79	5323.13	4537.3	6205.96
Ischemic stroke	COVID19 PCR positive test	>=80	6529.62	5651.74	7505.21
Myocardial infarction or ischemic stroke	COVID19 PCR positive test	20-29	78.0426	25.3402	182.125
Myocardial infarction or ischemic stroke	COVID19 PCR positive test	30-39	118.503	51.1613	233.499
Myocardial infarction or ischemic stroke	COVID19 PCR positive test	40-49	428.673	303.355	588.387
Myocardial infarction or ischemic stroke	COVID19 PCR positive test	50-59	1097.08	871.239	1363.57
Myocardial infarction or ischemic stroke	COVID19 PCR positive test	60-69	2982.39	2495.34	3536.73
Myocardial infarction or ischemic stroke	COVID19 PCR positive test	70-79	6462.17	5589.11	7432.95
Myocardial infarction or ischemic stroke	COVID19 PCR positive test	>=80	7425.07	6482.44	8466.22
Myocardial infarction	COVID19 PCR positive test	40-49	67.5746	24.7987	147.081
Myocardial infarction	COVID19 PCR positive test	50-59	269.703	164.741	416.534
Myocardial infarction	COVID19 PCR positive test	60-69	535.931	343.381	797.423
Myocardial infarction	COVID19 PCR positive test	70-79	1154.03	808.27	1597.67
Myocardial infarction	COVID19 PCR positive test	>=80	988.31	671.509	1402.83
Pulmonary embolism	COVID19 PCR positive test	30-39	207.421	113.399	348.017
Pulmonary embolism	COVID19 PCR positive test	40-49	416.972	293.587	574.741
Pulmonary embolism	COVID19 PCR positive test	50-59	1080.48	856.757	1344.76
Pulmonary embolism	COVID19 PCR positive test	60-69	2423.02	1987.65	2925.4
Pulmonary embolism	COVID19 PCR positive test	70-79	4680.32	3949.54	5507.11
Pulmonary embolism	COVID19 PCR positive test	>=80	3620.04	2983.43	4352.29
Thrombocytopenia	COVID19 PCR positive test	20-29	1483.08	1198.48	1814.91
Thrombocytopenia	COVID19 PCR positive test	30-39	2332.06	1979.38	2729.45
Thrombocytopenia	COVID19 PCR positive test	40-49	3470.55	3090.13	3884.88
Thrombocytopenia	COVID19 PCR positive test	50-59	5706.1	5166.43	6286.82
Thrombocytopenia	COVID19 PCR positive test	60-69	10899	9918.32	11950.4
Thrombocytopenia	COVID19 PCR positive test	70-79	18056.4	16497.5	19722.9
Thrombocytopenia	COVID19 PCR positive test	>=80	21609.1	19871.3	23458.1
Venous thromboembolism - narrow	COVID19 PCR positive test	20-29	109.296	43.9426	225.191
Venous thromboembolism - narrow	COVID19 PCR positive test	30-39	266.79	158.116	421.642
Venous thromboembolism - narrow	COVID19 PCR positive test	40-49	530.213	389.58	705.071
Venous thromboembolism - narrow	COVID19 PCR positive test	50-59	1407.17	1149.76	1705.03
Venous thromboembolism - narrow	COVID19 PCR positive test	60-69	3106.82	2610.11	3670.54
Venous thromboembolism - narrow	COVID19 PCR positive test	70-79	5647.53	4839.55	6551.84
Venous thromboembolism - narrow	COVID19 PCR positive test	>=80	4578.15	3856.14	5396.09
Deep vein thrombosis - narrow	General population (index date: 1st December)	20-29	17.1119	15.1794	19.2223
Deep vein thrombosis - narrow	General population (index date: 1st December)	30-39	30.0441	27.9307	32.275
Deep vein thrombosis - narrow	General population (index date: 1st December)	40-49	54.2956	51.6284	57.0648
Deep vein thrombosis - narrow	General population (index date: 1st December)	50-59	92.4929	88.5816	96.5324
Deep vein thrombosis - narrow	General population (index date: 1st December)	60-69	157.033	151.21	163.023
Deep vein thrombosis - narrow	General population (index date: 1st December)	70-79	269.409	260.285	278.771
Deep vein thrombosis - narrow	General population (index date: 1st December)	>=80	389.623	376.817	402.753
Ischemic stroke	General population (index date: 1st December)	20-29	6.62636	5.44606	7.98656
Ischemic stroke	General population (index date: 1st December)	30-39	18.206	16.5697	19.9603
Ischemic stroke	General population (index date: 1st December)	40-49	55.208	52.5182	57.9999
Ischemic stroke	General population (index date: 1st December)	50-59	167.768	162.481	173.183
Ischemic stroke	General population (index date: 1st December)	60-69	359.873	351.01	368.903
Ischemic stroke	General population (index date: 1st December)	70-79	801.495	785.618	817.611
Ischemic stroke	General population (index date: 1st December)	>=80	1547.73	1521.87	1573.92
Myocardial infarction or ischemic stroke	General population (index date: 1st December)	20-29	8.79534	7.42655	10.3433
Myocardial infarction or ischemic stroke	General population (index date: 1st December)	30-39	34.3782	32.1148	36.7591
Myocardial infarction or ischemic stroke	General population (index date: 1st December)	40-49	125.159	121.089	129.331
Myocardial infarction or ischemic stroke	General population (index date: 1st December)	50-59	351.245	343.561	359.058
Myocardial infarction or ischemic stroke	General population (index date: 1st December)	60-69	624.518	612.79	636.414
Myocardial infarction or ischemic stroke	General population (index date: 1st December)	70-79	1162.97	1143.76	1182.43
Myocardial infarction or ischemic stroke	General population (index date: 1st December)	>=80	2082.14	2051.98	2112.63
Myocardial infarction	General population (index date: 1st December)	20-29	2.22866	1.56918	3.07192
Myocardial infarction	General population (index date: 1st December)	30-39	16.6013	15.0405	18.2802
Myocardial infarction	General population (index date: 1st December)	40-49	71.6701	68.6002	74.8421
Myocardial infarction	General population (index date: 1st December)	50-59	188.96	183.345	194.703
Myocardial infarction	General population (index date: 1st December)	60-69	275.829	268.082	283.743
Myocardial infarction	General population (index date: 1st December)	70-79	385.234	374.295	396.412
Myocardial infarction	General population (index date: 1st December)	>=80	563.012	547.582	578.766
Pulmonary embolism	General population (index date: 1st December)	20-29	8.13276	6.81879	9.6261
Pulmonary embolism	General population (index date: 1st December)	30-39	12.7908	11.4256	14.2744
Pulmonary embolism	General population (index date: 1st December)	40-49	26.4839	24.6319	28.4383
Pulmonary embolism	General population (index date: 1st December)	50-59	55.8963	52.8663	59.0546
Pulmonary embolism	General population (index date: 1st December)	60-69	113.377	108.44	118.481
Pulmonary embolism	General population (index date: 1st December)	70-79	205.085	197.141	213.267
Pulmonary embolism	General population (index date: 1st December)	>=80	278.951	268.146	290.08
Thrombocytopenia	General population (index date: 1st December)	20-29	599.122	587.303	611.12
Thrombocytopenia	General population (index date: 1st December)	30-39	649.632	639.57	659.813
Thrombocytopenia	General population (index date: 1st December)	40-49	684.025	674.377	693.776
Thrombocytopenia	General population (index date: 1st December)	50-59	1178.7	1164.38	1193.16
Thrombocytopenia	General population (index date: 1st December)	60-69	2142.05	2119.64	2164.64
Thrombocytopenia	General population (index date: 1st December)	70-79	3475.63	3440.69	3510.83
Thrombocytopenia	General population (index date: 1st December)	>=80	4959.39	4909.83	5009.32
Venous thromboembolism - narrow	General population (index date: 1st December)	20-29	22.4773	20.2539	24.8782
Venous thromboembolism - narrow	General population (index date: 1st December)	30-39	37.8318	35.4554	40.3256
Venous thromboembolism - narrow	General population (index date: 1st December)	40-49	70.2234	67.1852	73.3636
Venous thromboembolism - narrow	General population (index date: 1st December)	50-59	129.431	124.795	134.195
Venous thromboembolism - narrow	General population (index date: 1st December)	60-69	237.815	230.632	245.166
Venous thromboembolism - narrow	General population (index date: 1st December)	70-79	416.548	405.169	428.165
Venous thromboembolism - narrow	General population (index date: 1st December)	>=80	600.704	584.748	616.985

## Sheet: Figure 5
target.pop	outcome.name	age_gr3	irr.est	irr.lower	irr.upper
BNT162b2 first-dose	Deep vein thrombosis - narrow	40-49	1.09821	0.604326	1.80594
BNT162b2 first-dose	Deep vein thrombosis - narrow	50-59	0.852869	0.536647	1.27809
BNT162b2 first-dose	Deep vein thrombosis - narrow	60-69	1.37907	0.62198	2.57637
BNT162b2 first-dose	Deep vein thrombosis - narrow	70-79	0.907544	0.687434	1.16791
BNT162b2 first-dose	Deep vein thrombosis - narrow	>=80	1.18593	0.947689	1.46245
BNT162b2 first-dose	Ischemic stroke	40-49	0.753867	0.364194	1.35144
BNT162b2 first-dose	Ischemic stroke	50-59	1.0948	0.815148	1.43585
BNT162b2 first-dose	Ischemic stroke	60-69	2.08427	1.40057	2.97306
BNT162b2 first-dose	Ischemic stroke	70-79	0.928509	0.794377	1.07647
BNT162b2 first-dose	Ischemic stroke	>=80	0.954767	0.84261	1.07578
BNT162b2 first-dose	Myocardial infarction or ischemic stroke	40-49	0.695908	0.424072	1.05287
BNT162b2 first-dose	Myocardial infarction or ischemic stroke	50-59	1.33347	1.11393	1.58306
BNT162b2 first-dose	Myocardial infarction or ischemic stroke	60-69	1.53916	1.0921	2.13144
BNT162b2 first-dose	Myocardial infarction or ischemic stroke	70-79	0.955339	0.842412	1.07845
BNT162b2 first-dose	Myocardial infarction or ischemic stroke	>=80	0.969785	0.871076	1.07541
BNT162b2 first-dose	Myocardial infarction	40-49	0.642243	0.320806	1.12738
BNT162b2 first-dose	Myocardial infarction	50-59	1.50809	1.19267	1.8731
BNT162b2 first-dose	Myocardial infarction	60-69	1.08173	0.544694	1.83746
BNT162b2 first-dose	Myocardial infarction	70-79	0.963706	0.772487	1.1851
BNT162b2 first-dose	Myocardial infarction	>=80	0.969112	0.787797	1.17577
BNT162b2 first-dose	Pulmonary embolism	40-49	1.39324	0.633351	2.6044
BNT162b2 first-dose	Pulmonary embolism	50-59	1.0816	0.629378	1.70171
BNT162b2 first-dose	Pulmonary embolism	70-79	1.10703	0.832013	1.43958
BNT162b2 first-dose	Pulmonary embolism	>=80	1.47765	1.16085	1.84619
BNT162b2 first-dose	Thrombocytopenia	20-29	1.46016	0.888015	2.21144
BNT162b2 first-dose	Thrombocytopenia	30-39	1.18583	0.817987	1.60422
BNT162b2 first-dose	Thrombocytopenia	40-49	0.940936	0.797564	1.10682
BNT162b2 first-dose	Thrombocytopenia	50-59	1.22129	1.1026	1.34933
BNT162b2 first-dose	Thrombocytopenia	60-69	1.50366	1.24853	1.79884
BNT162b2 first-dose	Thrombocytopenia	70-79	1.58189	1.49046	1.67246
BNT162b2 first-dose	Thrombocytopenia	>=80	1.60739	1.52154	1.69652
BNT162b2 first-dose	Venous thromboembolism - narrow	40-49	1.2967	0.805769	1.95433
BNT162b2 first-dose	Venous thromboembolism - narrow	50-59	1.01681	0.715504	1.39276
BNT162b2 first-dose	Venous thromboembolism - narrow	60-69	1.35649	0.717729	2.27616
BNT162b2 first-dose	Venous thromboembolism - narrow	70-79	1.04882	0.854402	1.27118
BNT162b2 first-dose	Venous thromboembolism - narrow	>=80	1.34656	1.13552	1.58257
BNT162b2 second-dose	Deep vein thrombosis - narrow	50-59	0.688649	0.396616	1.09906
BNT162b2 second-dose	Deep vein thrombosis - narrow	70-79	0.687664	0.49853	0.919369
BNT162b2 second-dose	Deep vein thrombosis - narrow	>=80	0.995336	0.776815	1.25514
BNT162b2 second-dose	Ischemic stroke	50-59	0.880935	0.617269	1.2106
BNT162b2 second-dose	Ischemic stroke	60-69	1.68848	1.04546	2.51639
BNT162b2 second-dose	Ischemic stroke	70-79	1.1021	0.956717	1.2636
BNT162b2 second-dose	Ischemic stroke	>=80	0.941218	0.830304	1.06247
BNT162b2 second-dose	Myocardial infarction or ischemic stroke	50-59	0.890803	0.700087	1.11219
BNT162b2 second-dose	Myocardial infarction or ischemic stroke	60-69	1.27982	0.879555	1.83289
BNT162b2 second-dose	Myocardial infarction or ischemic stroke	70-79	1.1898	1.06103	1.32619
BNT162b2 second-dose	Myocardial infarction or ischemic stroke	>=80	0.977358	0.87982	1.08208
BNT162b2 second-dose	Myocardial infarction	50-59	0.915203	0.660687	1.22928
BNT162b2 second-dose	Myocardial infarction	60-69	0.848498	0.371602	1.57925
BNT162b2 second-dose	Myocardial infarction	70-79	1.31503	1.08496	1.57469
BNT162b2 second-dose	Myocardial infarction	>=80	1.06954	0.877159	1.28942
BNT162b2 second-dose	Pulmonary embolism	50-59	0.917291	0.490321	1.53771
BNT162b2 second-dose	Pulmonary embolism	60-69	1.54215	0.602998	3.12328
BNT162b2 second-dose	Pulmonary embolism	70-79	0.773614	0.545657	1.0577
BNT162b2 second-dose	Pulmonary embolism	>=80	1.23111	0.945125	1.57121
BNT162b2 second-dose	Thrombocytopenia	20-29	0.976355	0.48061	1.70538
BNT162b2 second-dose	Thrombocytopenia	30-39	2.04521	1.37542	2.86398
BNT162b2 second-dose	Thrombocytopenia	40-49	0.83692	0.570317	1.12332
BNT162b2 second-dose	Thrombocytopenia	50-59	0.779581	0.683994	0.894279
BNT162b2 second-dose	Thrombocytopenia	60-69	1.50144	1.2448	1.79266
BNT162b2 second-dose	Thrombocytopenia	70-79	1.42663	1.34056	1.51632
BNT162b2 second-dose	Thrombocytopenia	>=80	1.60698	1.52078	1.69684
BNT162b2 second-dose	Deep vein thrombosis - narrow	50-59	0.688649	0.396616	1.09906
BNT162b2 second-dose	Deep vein thrombosis - narrow	70-79	0.687664	0.49853	0.919369
BNT162b2 second-dose	Deep vein thrombosis - narrow	>=80	0.995336	0.776815	1.25514
BNT162b2 second-dose	Myocardial infarction or ischemic stroke	50-59	0.890803	0.700087	1.11219
BNT162b2 second-dose	Myocardial infarction or ischemic stroke	60-69	1.27982	0.879555	1.83289
BNT162b2 second-dose	Myocardial infarction or ischemic stroke	70-79	1.1898	1.06103	1.32619
BNT162b2 second-dose	Myocardial infarction or ischemic stroke	>=80	0.977358	0.87982	1.08208
BNT162b2 second-dose	Myocardial infarction	50-59	0.915203	0.660687	1.22928
BNT162b2 second-dose	Myocardial infarction	60-69	0.848498	0.371602	1.57925
BNT162b2 second-dose	Myocardial infarction	70-79	1.31503	1.08496	1.57469
BNT162b2 second-dose	Myocardial infarction	>=80	1.06954	0.877159	1.28942
BNT162b2 second-dose	Pulmonary embolism	50-59	0.917291	0.490321	1.53771
BNT162b2 second-dose	Pulmonary embolism	60-69	1.54215	0.602998	3.12328
BNT162b2 second-dose	Pulmonary embolism	70-79	0.773614	0.545657	1.0577
BNT162b2 second-dose	Pulmonary embolism	>=80	1.23111	0.945125	1.57121
BNT162b2 second-dose	Thrombocytopenia	20-29	0.976355	0.48061	1.70538
BNT162b2 second-dose	Thrombocytopenia	30-39	2.04521	1.37542	2.86398
BNT162b2 second-dose	Thrombocytopenia	40-49	0.83692	0.570317	1.12332
BNT162b2 second-dose	Thrombocytopenia	50-59	0.779581	0.683994	0.894279
BNT162b2 second-dose	Thrombocytopenia	60-69	1.50144	1.2448	1.79266
BNT162b2 second-dose	Thrombocytopenia	70-79	1.42663	1.34056	1.51632
BNT162b2 second-dose	Thrombocytopenia	>=80	1.60698	1.52078	1.69684
BNT162b2 second-dose	Venous thromboembolism - narrow	50-59	0.849937	0.561444	1.22017
BNT162b2 second-dose	Venous thromboembolism - narrow	60-69	1.10189	0.52909	1.99751
BNT162b2 second-dose	Venous thromboembolism - narrow	70-79	0.751312	0.587708	0.941871
BNT162b2 second-dose	Venous thromboembolism - narrow	>=80	1.11719	0.926464	1.33416
ChAdOx1 first-dose	Deep vein thrombosis - narrow	60-69	0.835362	0.575582	1.16322
ChAdOx1 first-dose	Myocardial infarction or ischemic stroke	40-49	1.48856	0.55055	3.23866
ChAdOx1 first-dose	Myocardial infarction or ischemic stroke	50-59	0.802745	0.373225	1.42811
ChAdOx1 first-dose	Myocardial infarction or ischemic stroke	60-69	1.07086	0.912114	1.24383
ChAdOx1 first-dose	Myocardial infarction	50-59	0.83946	0.274599	1.80949
ChAdOx1 first-dose	Myocardial infarction	60-69	0.978906	0.761549	1.2397
ChAdOx1 first-dose	Pulmonary embolism	60-69	0.76129	0.477048	1.13953
ChAdOx1 first-dose	Thrombocytopenia	20-29	0.697722	0.276246	1.46863
ChAdOx1 first-dose	Thrombocytopenia	30-39	1.23231	0.668872	1.928
ChAdOx1 first-dose	Thrombocytopenia	40-49	1.28927	0.844039	1.89596
ChAdOx1 first-dose	Thrombocytopenia	50-59	1.19713	0.865646	1.59668
ChAdOx1 first-dose	Thrombocytopenia	60-69	1.30185	1.20214	1.40521
ChAdOx1 first-dose	Venous thromboembolism - narrow	60-69	0.860818	0.641537	1.12183
COVID19 PCR positive test	Deep vein thrombosis - narrow	30-39	3.03905	1.18741	6.18172
COVID19 PCR positive test	Deep vein thrombosis - narrow	40-49	3.1535	1.80126	5.03405
COVID19 PCR positive test	Deep vein thrombosis - narrow	50-59	5.41444	3.85102	7.37254
COVID19 PCR positive test	Deep vein thrombosis - narrow	60-69	5.69602	4.09631	7.67647
COVID19 PCR positive test	Deep vein thrombosis - narrow	70-79	6.31881	4.74719	8.19234
COVID19 PCR positive test	Deep vein thrombosis - narrow	>=80	3.6082	2.63539	4.77962
COVID19 PCR positive test	Myocardial infarction	40-49	0.965897	0.387345	1.96852
COVID19 PCR positive test	Myocardial infarction	50-59	1.44573	0.890314	2.17314
COVID19 PCR positive test	Myocardial infarction	60-69	1.95058	1.26805	2.85802
COVID19 PCR positive test	Myocardial infarction	70-79	3.00893	2.11928	4.1134
COVID19 PCR positive test	Myocardial infarction	>=80	1.76218	1.21102	2.46782
COVID19 PCR positive test	Pulmonary embolism	30-39	16.4009	9.13639	26.9107
COVID19 PCR positive test	Pulmonary embolism	40-49	15.8119	11.1726	21.667
COVID19 PCR positive test	Pulmonary embolism	50-59	19.3699	15.3198	24.0979
COVID19 PCR positive test	Pulmonary embolism	60-69	21.4039	17.5201	25.8334
COVID19 PCR positive test	Pulmonary embolism	70-79	22.8462	19.2298	26.9017
COVID19 PCR positive test	Pulmonary embolism	>=80	12.9935	10.6986	15.6089
COVID19 PCR positive test	Thrombocytopenia	20-29	2.47989	2.00966	3.01518
COVID19 PCR positive test	Thrombocytopenia	30-39	3.59373	3.04336	4.19428
COVID19 PCR positive test	Thrombocytopenia	40-49	5.0825	4.52227	5.68149
COVID19 PCR positive test	Thrombocytopenia	50-59	4.83864	4.38203	5.33668
COVID19 PCR positive test	Thrombocytopenia	60-69	5.09862	4.64261	5.5808
COVID19 PCR positive test	Thrombocytopenia	70-79	5.20847	4.73921	5.67655
COVID19 PCR positive test	Thrombocytopenia	>=80	4.35466	4.00251	4.7271
COVID19 PCR positive test	Venous thromboembolism - narrow	20-29	4.97176	2.11579	9.70506
COVID19 PCR positive test	Venous thromboembolism - narrow	30-39	7.11375	4.28328	10.9838
COVID19 PCR positive test	Venous thromboembolism - narrow	40-49	7.57775	5.59931	9.99701
COVID19 PCR positive test	Venous thromboembolism - narrow	50-59	10.8947	8.90083	13.1668
COVID19 PCR positive test	Venous thromboembolism - narrow	60-69	13.0796	10.9907	15.4359
COVID19 PCR positive test	Venous thromboembolism - narrow	70-79	13.5684	11.6229	15.7184
COVID19 PCR positive test	Venous thromboembolism - narrow	>=80	7.63111	6.42623	8.96768
COVID19 PCR positive test	Pulmonary embolism (with thrombocytopenia 10 days pre to 10 days post)	50-59	22.7022	11.1418	40.9423
COVID19 PCR positive test	Pulmonary embolism (with thrombocytopenia 10 days pre to 10 days post)	60-69	20.425	10.7669	34.8465
COVID19 PCR positive test	Pulmonary embolism (with thrombocytopenia 10 days pre to 10 days post)	70-79	38.0545	24.8006	55.7475
COVID19 PCR positive test	Pulmonary embolism (with thrombocytopenia 10 days pre to 10 days post)	>=80	11.296	5.35429	20.6908
